# Supplementary material for: Mechanisms of Susceptibility and Resilience to PTSD: Role of Dopamine Metabolism and BDNF Expression in the Hippocampus
Source: Int J Mol Sci. 2022 Nov 23;23(23):14575. doi: 10.3390/ijms232314575 (PMC9737079; doi:10.3390/ijms232314575)
Supplement: Supplementary file 1 [file ijms-23-14575-s001.zip]

Archive with 1 entries (1 files):
- ijms-1972162-supplementary.pdf
